# Supplementary material for: Hepatocellular Carcinoma in a Free-Ranging Three-Toed Sloth (Bradypus variegatus)
Source: Animals (Basel). 2022 Jul 28;12(15):1921. doi: 10.3390/ani12151921 (PMC9367539; doi:10.3390/ani12151921)
Supplement: Supplementary file 1 [file animals-12-01921-s001.zip]

Archive with 1 entries (1 files):
- animals-1732061-supplementary.pdf
